# Supplementary material for: Genetic Dissection of Phosphorus Use Efficiency and Genotype-by-Environment Interaction in Maize
Source: Int J Mol Sci. 2022 Nov 11;23(22):13943. doi: 10.3390/ijms232213943 (PMC9697416; doi:10.3390/ijms232213943)
Supplement: Supplementary file 1 [file ijms-23-13943-s001.zip]

Archive with 8 entries (6 files):
- ijms-1990826-supplementary/
- ijms-1990826-supplementary/all supplementary files_IJMS/
- ijms-1990826-supplementary/all supplementary files_IJMS/Supplementary figures.pdf
- ijms-1990826-supplementary/all supplementary files_IJMS/Supplementary tables.pdf
- ijms-1990826-supplementary/all supplementary files_IJMS/Table S3.xlsx
- ijms-1990826-supplementary/all supplementary files_IJMS/Table S4.xlsx
- ijms-1990826-supplementary/all supplementary files_IJMS/Table S5.xlsx
- ijms-1990826-supplementary/all supplementary files_IJMS/Table S6.xlsx
