# Supplementary material for: Genetic Dissection of Phosphorus Use Efficiency and Genotype-by-Environment Interaction in Maize
Source: Int J Mol Sci. 2022 Nov 11;23(22):13943. doi: 10.3390/ijms232213943 (PMC9697416; doi:10.3390/ijms232213943)
Supplement: Supplementary file 1 [file ijms-23-13943-s001.zip › ijms-1990826-supplementary/all supplementary files_IJMS/Table S3.xlsx]

## Sheet: Sheet1
Table S3. QTL mapping for BLUE, linear plasticity and non-linear plasticity
Dataset	Traits	Pleiotropy QTL	Lead SNP	Chromosome	-log10(p)	Position (Mb)	Left position (Mb)	Right position (Mb)	Candiate gene	Homolog in Arabidopsis	Homolog in Oryza sativa
SZ.2019.P0	DTH	QTL26	S2_240488858	2	4.66	240.49	240.23	240.63	Zm00001eb117170	AT2G46290//AT2G46280	Os08g0308100//Os05g0256000
SZ.2019.P0	EL	QTL29	S3_8284444	3	3.87	8.28	8.21	8.71
SZ.2019.P0	ELL	QTL31	S3_111925003	3	3.97	111.93	111.84	112.33
SZ.2019.P0	EH	QTL33	S3_173844493	3	4.77	173.84	173.66	173.87
SZ.2019.P0	ELW	QTL35	S4_17038952	4	3.83	17.04	16.94	17.22
SZ.2019.P0	KNPR	QTL41	S4_248126284	4	4.84	248.13	247.99	248.33
SZ.2019.P0	ASI	QTL58	S5_211242111	5	3.46	211.24	211.05	211.44
SZ.2019.P0	HGW	QTL59	S5_216246959	5	4.44	216.25	216.08	216.25
SZ.2019.P0	RNPE	QTL64	S5_223486166	5	4.37	223.49	223.44	223.64	Zm00001eb258520	AT3G23430 (PHO1)	Os02g0809800 (Pho1)
SZ.2019.P0	DTS	QTL65	S6_34705062	6	3.37	34.71	30.75	37.44	Zm00001eb265410	AT5G60410 (ATSIZ1)	Os05g0125000 (SIZ1)
SZ.2019.P0	ELO	QTL73	S6_164970073	6	4.28	164.97	164.82	164.98
SZ.2019.P0	PH	QTL74	S6_173519302	6	4.81	173.52	173.52	173.64
SZ.2019.P0	DTA	QTL85	S8_105802806	8	4.82	105.8	105.73	105.8
SZ.2019.P0	ED	QTL96	S9_45832485	9	3.9	45.83	45.65	45.9
SZ.2019.P0	Yield	QTL96	S9_45832485	9	3.83	45.83	45.65	45.9
SZ.2019.P1	EL	QTL3	S1_31941612	1	4.53	31.94	31.77	31.98
SZ.2019.P1	KNPR	QTL4	S1_45967863	1	4.59	45.97	45.97	45.97
SZ.2019.P1	EH	QTL21	S2_14142672	2	3.96	14.14	13.85	14.17
SZ.2019.P1	DTA	QTL21	S2_15106130	2	4.19	15.11	14.94	15.17
SZ.2019.P1	ASI	QTL30	S3_29631120	3	4.57	29.63	29.63	29.63
SZ.2019.P1	ED	QTL42	S4_249162063	4	5.43	249.16	249.15	249.22
SZ.2019.P1	Yield	QTL42	S4_249551066	4	3.87	249.55	249.42	249.56
SZ.2019.P1	PH	QTL46	S5_121712401	5	3.31	121.71	121.53	122.01
SZ.2019.P1	DTH	QTL48	S5_132122221	5	4.18	132.12	132.09	132.51
SZ.2019.P1	HGW	QTL61	S5_219600275	5	4.7	219.6	219.56	219.6
SZ.2019.P1	DTS	QTL67	S6_111755014	6	3.75	111.76	111.67	111.81
SZ.2019.P1	ELO	QTL72	S6_158585158	6	6.22	158.59	158.31	158.86
SZ.2019.P1	ELO	QTL73	S6_164970073	6	4.97	164.97	164.82	164.98
SZ.2019.P1	RNPE	QTL79	S7_79314082	7	4.65	79.31	78.91	79.41
SZ.2019.P1	ELW	QTL80	S7_131844950	7	3.52	131.84	131.57	131.96
SZ.2019.P1	ELL	QTL97	S9_73695520	9	4.6	73.7	73.69	73.7
SZ.2020.P0	ELL	QTL6	S1_87339549	1	4.39	87.34	87.01	87.63
SZ.2020.P0	EH	QTL7	S1_97665092	1	4.21	97.67	97.66	97.7
SZ.2020.P0	RNPE	QTL19	S2_6049827	2	5.35	6.05	6.03	6.13
SZ.2020.P0	DTH	QTL24	S2_178475243	2	4.28	178.48	178.29	178.63
SZ.2020.P0	ASI	QTL26	S2_239691886	2	3.5	239.69	239.61	239.7	Zm00001eb117170	AT2G46290//AT2G46280	Os08g0308100//Os05g0256000
SZ.2020.P0	EL	QTL27	S2_243348024	2	4.16	243.35	243.31	243.41
SZ.2020.P0	KNPR	QTL44	S5_74619238	5	4.15	74.62	73.16	75.14
SZ.2020.P0	DTS	QTL45	S5_82501051	5	4.79	82.5	82.49	82.5
SZ.2020.P0	DTA	QTL45	S5_82501051	5	3.97	82.5	82.49	82.5
SZ.2020.P0	HGW	QTL58	S5_212384203	5	3.94	212.38	212.24	212.48
SZ.2020.P0	PH	QTL89	S8_170736519	8	4.65	170.74	170.34	171.37
SZ.2020.P0	ELO	QTL90	S8_176049378	8	4.17	176.05	174.96	176.77
SZ.2020.P0	ED	QTL92	S8_182119400	8	3.78	182.12	181.88	182.13
SZ.2020.P0	Yield	QTL92	S8_182331391	8	3.76	182.33	182.12	182.34
SZ.2020.P0	ELW	QTL93	S9_10774789	9	3.49	10.77	10.77	10.86
SZ.2020.P1	EL	QTL2	S1_5371270	1	3.73	5.37	5.37	5.37
SZ.2020.P1	DTH	QTL23	S2_146494500	2	4.25	146.49	145.43	146.69
SZ.2020.P1	ASI	QTL26	S2_240006152	2	4.03	240.01	239.96	240.12	Zm00001eb117170	AT2G46290//AT2G46280	Os08g0308100//Os05g0256000
SZ.2020.P1	PH	QTL28	S3_2642369	3	4.23	2.64	2.58	2.65
SZ.2020.P1	EH	QTL33	S3_173844493	3	4.39	173.84	173.66	173.87
SZ.2020.P1	DTS	QTL45	S5_82501051	5	4.24	82.5	82.49	82.5
SZ.2020.P1	Yield	QTL51	S5_153555976	5	3.94	153.56	153.23	153.91
SZ.2020.P1	ELL	QTL54	S5_188133115	5	3.65	188.13	188.01	188.18
SZ.2020.P1	KNPR	QTL55	S5_194149591	5	3.49	194.15	194.08	194.37
SZ.2020.P1	RNPE	QTL57	S5_209708614	5	4.43	209.71	209.71	209.73
SZ.2020.P1	HGW	QTL66	S6_63250083	6	3.87	63.25	62.65	65.18
SZ.2020.P1	DTA	QTL67	S6_112737221	6	3.55	112.74	112.71	112.85
SZ.2020.P1	ELW	QTL77	S7_24030075	7	4.98	24.03	23.74	24.18
SZ.2020.P1	ELO	QTL90	S8_176609735	8	4.97	176.61	174.96	176.77
SZ.2020.P1	ED	QTL92	S8_182119400	8	3.61	182.12	181.88	182.13
SZ.2021.P2	ASI	QTL8	S1_99758986	1	3.73	99.76	99.6	99.83
SZ.2021.P2	PH	QTL10	S1_151598480	1	3.3	151.6	151.54	152.09
SZ.2021.P2	HGW	QTL13	S1_204860313	1	4.69	204.86	204.58	205
SZ.2021.P2	RNPE	QTL19	S2_6049827	2	5.87	6.05	6.03	6.13
SZ.2021.P2	RNPE	QTL20	S2_11874722	2	6.07	11.87	11.87	11.88
SZ.2021.P2	DTS	QTL28	S3_1809557	3	3.94	1.81	1.76	2.01	Zm00001eb119170	AT3G16270 (MTV1)	Os01g0232400
SZ.2021.P2	DTH	QTL28	S3_1809557	3	4.31	1.81	1.76	2.01
SZ.2021.P2	DTA	QTL28	S3_1809557	3	5.12	1.81	1.76	2.01
SZ.2021.P2	EH	QTL32	S3_164631429	3	4.76	164.63	164.25	164.74
SZ.2021.P2	ELL	QTL40	S4_197238067	4	3.73	197.24	197.24	197.28
SZ.2021.P2	Yield	QTL43	S5_11402581	5	4.34	11.4	11.3	11.48
SZ.2021.P2	ELW	QTL47	S5_128240538	5	3.36	128.24	128.21	128.26
SZ.2021.P2	EL	QTL84	S8_18801816	8	3.79	18.8	18.17	18.98
SZ.2021.P2	KNPR	QTL88	S8_140568998	8	3.94	140.57	139.87	140.78
SZ.2021.P2	ELO	QTL89	S8_170026899	8	3.62	170.03	170	170.03
SZ.2021.P2	ED	QTL98	S9_158131780	9	4.42	158.13	158.13	158.13
QZ.2020.P3	ELL	QTL1	S1_367412	1	3.68	0.37	0.3	0.4
QZ.2020.P3	DTS	QTL11	S1_168750961	1	4.52	168.75	167.63	170.12
QZ.2020.P3	DTA	QTL11	S1_168750961	1	5.43	168.75	167.63	170.12
QZ.2020.P3	EH	QTL20	S2_11883591	2	3.68	11.88	11.88	11.88
QZ.2020.P3	ELW	QTL35	S4_16063641	4	4.62	16.06	15.97	16.07
QZ.2020.P3	HGW	QTL37	S4_71456504	4	4.37	71.46	71.34	71.73
QZ.2020.P3	KNPR	QTL55	S5_193378541	5	5.58	193.38	193.32	193.69
QZ.2020.P3	RNPE	QTL58	S5_211964671	5	5.57	211.96	211.69	211.97
QZ.2020.P3	Yield	QTL62	S5_220777708	5	4.72	220.78	220.62	221.02
QZ.2020.P3	DTH	QTL67	S6_112850689	6	5.39	112.85	112.85	112.85
QZ.2020.P3	EL	QTL70	S6_146434357	6	3.69	146.43	146.23	146.48
QZ.2020.P3	ELO	QTL90	S8_176609735	8	4.27	176.61	174.96	176.77
QZ.2020.P3	ED	QTL92	S8_182119400	8	4.4	182.12	181.88	182.13
QZ.2020.P3	PH	QTL95	S9_22597976	9	3.16	22.6	22.47	22.67
QZ.2020.P3	ASI	QTL104	S10_149797499	10	4.25	149.8	149.72	149.85
QZ.2020.P4	Yield	QTL4	S1_46248169	1	4.76	46.25	46.25	46.25
QZ.2020.P4	ELL	QTL5	S1_76123212	1	4.2	76.12	75.83	76.28
QZ.2020.P4	KNPR	QTL18	S1_299352973	1	4.94	299.35	299.29	299.35
QZ.2020.P4	EH	QTL33	S3_173844493	3	4.89	173.84	173.66	173.87
QZ.2020.P4	RNPE	QTL58	S5_211285300	5	5.26	211.29	211.28	211.59
QZ.2020.P4	HGW	QTL60	S5_218053598	5	4.57	218.05	218.05	218.06
QZ.2020.P4	DTS	QTL67	S6_112737221	6	5.91	112.74	112.71	112.85
QZ.2020.P4	DTH	QTL67	S6_112849816	6	4.54	112.85	112.85	112.85
QZ.2020.P4	ELO	QTL71	S6_156450030	6	5.4	156.45	156.41	156.45
QZ.2020.P4	EL	QTL76	S7_21960588	7	4.4	21.96	21.94	22.06
QZ.2020.P4	DTA	QTL82	S7_152539498	7	4.63	152.54	152.4	152.7
QZ.2020.P4	PH	QTL83	S7_183810968	7	3.66	183.81	183.67	184.15
QZ.2020.P4	ED	QTL92	S8_182119400	8	4.59	182.12	181.88	182.13
QZ.2020.P4	ELW	QTL95	S9_21616577	9	3.11	21.62	21.43	21.71
QZ.2020.P4	ASI	QTL101	S10_42383340	10	3.5	42.38	42.08	42.54
BLUE	ASI	QTL17	S1_270132773	1	3.35	270.13	270.13	270.21
BLUE	EH	QTL32	S3_164631429	3	5.11	164.63	164.25	164.74
BLUE	EH	QTL33	S3_173844493	3	5.93	173.84	173.66	173.87
BLUE	PH	QTL34	S3_235697159	3	3.57	235.7	235.66	235.7
BLUE	ELW	QTL35	S4_16063641	4	4.21	16.06	15.97	16.07
BLUE	KNPR	QTL42	S4_249154474	4	4.16	249.15	249.1	249.22
BLUE	ELL	QTL53	S5_186905727	5	3.7	186.91	186.66	187.27
BLUE	RNPE	QTL58	S5_211285153	5	5.39	211.29	211.28	211.59
BLUE	HGW	QTL60	S5_218053598	5	3.73	218.05	218.05	218.06
BLUE	DTS	QTL67	S6_112737221	6	4.54	112.74	112.71	112.85
BLUE	DTH	QTL67	S6_112849816	6	5.6	112.85	112.85	112.85
BLUE	DTA	QTL67	S6_112849816	6	5.19	112.85	112.85	112.85
BLUE	EL	QTL75	S7_1106156	7	3.37	1.11	0.87	1.16
BLUE	DTH	QTL86	S8_109323105	8	4.19	109.32	109.32	109.39
BLUE	ELO	QTL90	S8_176609735	8	5.36	176.61	174.96	176.77
BLUE	Yield	QTL91	S8_178128449	8	4.07	178.13	177.89	178.59	Zm00001eb369550	AT1G28360 (ERF12)	/
BLUE	ED	QTL92	S8_182119400	8	4.42	182.12	181.88	182.13
Linear plasticity	DTS	QTL2	S1_5417301	1	4.66	5.42	5.39	5.44
Linear plasticity	HGW	QTL9	S1_149600373	1	4.13	149.6	149.6	149.61
Linear plasticity	ASI	QTL14	S1_231254002	1	3.94	231.25	231.25	231.3
Linear plasticity	ELO	QTL15	S1_246449725	1	4.01	246.45	246.24	246.65
Linear plasticity	PH	QTL36	S4_28861852	4	4.72	28.86	28.84	28.93
Linear plasticity	ELL	QTL36	S4_28861852	4	4.78	28.86	28.84	28.93
Linear plasticity	EH	QTL38	S4_73619597	4	5.18	73.62	73.57	73.78
Linear plasticity	EH	QTL39	S4_94179893	4	5.18	94.18	94.1	95.04
Linear plasticity	RNPE	QTL58	S5_211285153	5	5.15	211.29	211.28	211.59
Linear plasticity	DTH	QTL69	S6_144749032	6	4.79	144.75	144.73	144.75
Linear plasticity	DTA	QTL78	S7_40066740	7	3.7	40.07	39.14	42.25
Linear plasticity	EL	QTL81	S7_134918788	7	5.05	134.92	134.69	134.95
Linear plasticity	Yield	QTL91	S8_178117674	8	3.65	178.12	177.89	178.59
Linear plasticity	ELW	QTL94	S9_20431483	9	4.04	20.43	20.27	20.43
Linear plasticity	KNPR	QTL99	S10_16174653	10	4.54	16.17	15.65	16.48
Linear plasticity	ED	QTL102	S10_70849350	10	4.38	70.85	70.6	70.89
Non-linear plasticity	PH	QTL4	S1_45966530	1	4.23	45.97	45.92	45.97
Non-linear plasticity	DTH	QTL12	S1_191572183	1	4.37	191.57	191.44	191.58
Non-linear plasticity	DTA	QTL16	S1_262721238	1	4.05	262.72	262.49	262.8
Non-linear plasticity	KNPR	QTL22	S2_19716676	2	4.03	19.72	19.66	19.79
Non-linear plasticity	ELL	QTL25	S2_201093103	2	5.02	201.09	201.07	201.22
Non-linear plasticity	RNPE	QTL49	S5_140730781	5	4.08	140.73	140.73	140.73
Non-linear plasticity	ELW	QTL50	S5_146871877	5	5.63	146.87	146.86	146.9
Non-linear plasticity	ASI	QTL52	S5_161909019	5	3.12	161.91	161.73	162.87
Non-linear plasticity	DTS	QTL56	S5_199099725	5	3.66	199.1	198.85	204.04
Non-linear plasticity	ED	QTL63	S5_221962357	5	4.44	221.96	221.72	222.01
Non-linear plasticity	HGW	QTL68	S6_115787242	6	4.84	115.79	115.78	115.88
Non-linear plasticity	EH	QTL87	S8_133922900	8	3.4	133.92	133.69	133.92
Non-linear plasticity	EL	QTL98	S9_158173608	9	4.96	158.17	158.17	158.23
Non-linear plasticity	Yield	QTL100	S10_19940664	10	3.93	19.94	19.92	19.99
Non-linear plasticity	ELO	QTL103	S10_132321810	10	4.09	132.32	132.31	132.34
