# Supplementary material for: Genetic Dissection of Phosphorus Use Efficiency and Genotype-by-Environment Interaction in Maize
Source: Int J Mol Sci. 2022 Nov 11;23(22):13943. doi: 10.3390/ijms232213943 (PMC9697416; doi:10.3390/ijms232213943)
Supplement: Supplementary file 1 [file ijms-23-13943-s001.zip › ijms-1990826-supplementary/all supplementary files_IJMS/Table S4.xlsx]

## Sheet: Sheet1
Table S4. QTL mapping for main and G-by-E QTL for 15 traits in seven environments
Dataset	Traits	Pleiotropy QTL	Lead SNP	Chromosome	-log10(p)	Position (Mb)	Left position (Mb)	Right position (Mb)	Candiate gene	Homolog in Arabidopsis	Homolog in Oryza sativa
Main	DTS	MQTL1	S1_6250411	1	4.57	6.25	6.11	6.26
Main	DTS	MQTL3	S1_99758986	1	5.15	99.76	99.6	99.83
Main	DTA	MQTL4	S1_105075104	1	4.76	105.08	104.58	105.38
Main	ASI	MQTL5	S1_231575756	1	5.36	231.58	231.55	231.72
Main	ELL	MQTL7	S2_170394054	2	4.81	170.39	169.53	174.78
Main	EH	MQTL12	S3_158661981	3	3.95	158.66	158.25	159.32
Main	EH	MQTL13	S3_164631429	3	4.43	164.63	164.25	164.74
Main	EH	MQTL14	S3_173844493	3	6.24	173.84	173.66	173.87
Main	EH	MQTL15	S3_182096130	3	4.33	182.1	181.76	182.49
Main	EH	MQTL16	S3_235659024	3	4.78	235.66	235.52	235.66
Main	RNPE	MQTL21	S5_211285153	5	5.7	211.29	211.28	211.59
Main	ELW	MQTL24	S6_53132842	6	5.38	53.13	53.07	53.14
Main	ELW	MQTL25	S6_64903187	6	4.88	64.9	62.65	65.18
Main	DTS	MQTL26	S6_112849816	6	5.18	112.85	112.85	112.85
Main	DTH	MQTL26	S6_112849816	6	6.84	112.85	112.85	112.85
Main	DTA	MQTL26	S6_112849816	6	6.78	112.85	112.85	112.85
Main	EH	MQTL27	S6_119635839	6	4.4	119.64	119.63	119.75
Main	PH	MQTL29	S7_104989710	7	4.92	104.99	104.26	105.52
Main	ELL	MQTL30	S7_137950895	7	5.05	137.95	137.71	137.98
Main	EH	MQTL31	S7_167979905	7	4.31	167.98	167.67	167.99
Main	DTA	MQTL32	S7_182292268	7	4.91	182.29	182.22	182.48
Main	EH	MQTL33	S8_141974895	8	5.61	141.97	141.79	142.16
Main	EH	MQTL34	S8_166037293	8	6.13	166.04	165.61	166.33
Main	PH	MQTL34	S8_166123607	8	5.5	166.12	166.04	166.33
Main	ELO	MQTL35	S8_176049378	8	4.59	176.05	174.96	176.77
Main	ED	MQTL35	S8_176609735	8	5.58	176.61	174.96	176.77
Main	KNPR	MQTL35	S8_176609735	8	4.88	176.61	174.96	176.77
Main	PH	MQTL35	S8_176827796	8	4.71	176.83	176.77	177.57
Main	EH	MQTL35	S8_176827796	8	7.92	176.83	176.77	177.57
Main	ED	MQTL36	S8_182119400	8	5.01	182.12	181.88	182.13
Main	DTS	MQTL37	S9_5146786	9	4.73	5.15	4.64	5.19
Main	ELW	MQTL38	S9_12843357	9	5.07	12.84	12.46	13.06	Zm00001eb374120	/	Os06g0193400
Main	DTS	MQTL41	S9_111883185	9	5.99	111.88	111.88	112.05
Main	Yield	MQTL41	S9_111883185	9	4.53	111.88	111.88	112.05
Main	EH	MQTL42	S9_113597347	9	4.12	113.6	113.52	113.6
Main	HGW	MQTL43	S9_121454569	9	5.71	121.45	121.45	121.46
Main	EL	MQTL44	S9_157405198	9	5.35	157.41	156.69	157.63
Main	ELL	MQTL46	S10_147861559	10	5.71	147.86	147.77	148.25
Interaction	ELL	IQTL2	S1_18437223	1	5.34	18.44	18.4	18.82
Interaction	ELO	IQTL6	S1_234701832	1	5.33	234.7	234.08	235.84
Interaction	Yield	IQTL8	S2_214582739	2	4.9	214.58	214.58	214.58
Interaction	EL	IQTL9	S3_14333264	3	4.63	14.33	14.13	14.54
Interaction	ASI	IQTL10	S3_51096041	3	3.9	51.1	51.09	51.12
Interaction	DTS	IQTL11	S3_124389303	3	4.95	124.39	124.21	124.57
Interaction	DTA	IQTL17	S4_152097015	4	4.41	152.1	151.91	152.15
Interaction	RNPE	IQTL18	S4_179748669	4	5.13	179.75	179.53	179.93
Interaction	KNPR	IQTL19	S4_223875526	4	5.5	223.88	223.84	223.92
Interaction	KNPR	IQTL20	S4_242046323	4	4.84	242.05	241.86	242.34
Interaction	HGW	IQTL22	S5_215155908	5	5.06	215.16	215.15	215.16
Interaction	ELW	IQTL23	S5_225180759	5	4.47	225.18	225.05	225.19
Interaction	EH	IQTL27	S6_118927575	6	4.12	118.93	118.71	118.97
Interaction	KNPR	IQTL28	S6_139057936	6	5.63	139.06	139.03	139.11
Interaction	DTH	IQTL39	S9_25387566	9	4.72	25.39	25.34	25.41
Interaction	ED	IQTL40	S9_82702323	9	5.26	82.7	82.7	83.28
Interaction	PH	IQTL45	S10_11068068	10	4.63	11.07	10.66	11.72
