# Supplementary material for: Genetic Dissection of Phosphorus Use Efficiency and Genotype-by-Environment Interaction in Maize
Source: Int J Mol Sci. 2022 Nov 11;23(22):13943. doi: 10.3390/ijms232213943 (PMC9697416; doi:10.3390/ijms232213943)
Supplement: Supplementary file 1 [file ijms-23-13943-s001.zip › ijms-1990826-supplementary/all supplementary files_IJMS/Table S5.xlsx]

## Sheet: Sheet1
Table S5. GGE-type interaction effect for main and G-by-E QTL in seven environments
QTL type	Trait	Pleiotropy QTL	Lead SNP	Chromosome	Allele	Position (bp)	Allele frequency	SZ.2019.P0	SZ.2019.P1	SZ.2020.P0	SZ.2020.P1	SZ.2021.P2	QZ.2020.P3	QZ.2020.P4
Main	DTS	MQTL1	S1_6250411	1	T/C	6250411	0.88/0.12	1.69*	2.27*	1.69*	1.46*	1.50*	1.46*	1.46*
Main	DTS	MQTL3	S1_99758986	1	C/T	99758986	0.79/0.21	-2.74*	-3.21*	-2.35*	-2.91*	-3.23*	-2.58*	-2.83*
Main	DTA	MQTL4	S1_105075104	1	G/A	105075104	0.85/0.15	-2.34*	-2.90*	-2.00*	-2.64*	-2.49*	-2.20*	-2.02*
Main	ASI	MQTL5	S1_231575756	1	A/T	231575756	0.50/0.50	-0.86*	-0.74*	-0.65*	-0.90*	-0.64*	-0.59*	-0.72*
Main	ELL	MQTL7	S2_170394054	2	C/T	170394054	0.58/0.42	2.46*	3.00*	3.09*	2.75*	2.78*	3.21*	3.03*
Main	EH	MQTL12	S3_158661981	3	T/C	158661981	0.61/0.39	3.90*	3.15*	4.31*	3.85*	4.90*	4.18*	4.54*
Main	EH	MQTL13	S3_164631429	3	T/C	164631429	0.61/0.39	5.06*	4.51*	4.97*	5.85*	5.86*	4.88*	5.43*
Main	EH	MQTL14	S3_173844493	3	C/A	173844493	0.61/0.39	5.60*	4.91*	5.72*	6.68*	6.20*	5.35*	6.12*
Main	EH	MQTL15	S3_182096130	3	T/C	182096130	0.58/0.42	-4.23*	-4.91*	-4.23*	-5.60*	-5.20*	-4.47*	-4.39*
Main	EH	MQTL16	S3_235659024	3	C/T	235659024	0.71/0.29	-4.89*	-5.22*	-5.12*	-4.20*	-4.88*	-5.36*	-5.39*
Main	RNPE	MQTL21	S5_211285153	5	C/A	211285153	0.62/0.38	0.26	0.40*	0.59*	0.62*	0.59*	0.68*	0.67*
Main	ELW	MQTL24	S6_53132842	6	T/C	53132842	0.64/0.36	0.29*	0.50*	0.41*	0.37*	0.38*	0.45*	0.43*
Main	ELW	MQTL25	S6_64903187	6	T/C	64903187	0.65/0.35	0.29*	0.49*	0.39*	0.37*	0.36*	0.45*	0.45*
Main	DTS	MQTL26	S6_112849816	6	T/C	112849816	0.88/0.12	-1.90*	-3.11*	-1.86*	-2.29*	-2.82*	-2.28*	-2.42*
Main	DTA	MQTL26	S6_112849816	6	T/C	112849816	0.88/0.12	-2.23*	-2.97*	-2.30*	-2.56*	-2.20*	-2.56*	-2.45*
Main	DTH	MQTL26	S6_112849816	6	T/C	112849816	0.88/0.12	-2.26*	-2.44*	-2.35*	-2.42*	-2.05*	-2.83*	-2.71*
Main	EH	MQTL27	S6_119635839	6	G/A	119635839	0.56/0.44	4.79*	5.40*	5.16*	5.27*	5.94*	5.73*	5.86*
Main	PH	MQTL29	S7_104989710	7	G/T	104989710	0.78/0.22	-11.57*	-7.96*	-10.24*	-11.12*	-10.77*	-10.67*	-9.86*
Main	ELL	MQTL30	S7_137950895	7	G/C	137950895	0.53/0.47	-3.34*	-3.62*	-2.64*	-3.64*	-3.47*	-3.04*	-3.97*
Main	EH	MQTL31	S7_167979905	7	C/G	167979905	0.65/0.35	6.42*	6.40*	6.40*	7.57*	4.97*	5.51*	6.01*
Main	DTA	MQTL32	S7_182292268	7	G/A	182292268	0.54/0.46	2.12*	2.65*	1.92*	2.01*	2.64*	3.06*	2.98*
Main	EH	MQTL33	S8_141974895	8	C/A	141974895	0.52/0.48	7.14*	7.68*	6.54*	7.52*	6.42*	5.49*	6.52*
Main	EH	MQTL34	S8_166037293	8	C/G	166037293	0.72/0.28	-8.68*	-8.14*	-7.83*	-9.08*	-7.52*	-6.23*	-7.86*
Main	PH	MQTL34	S8_166123607	8	C/T	166123607	0.62/0.38	-8.26*	-9.56*	-10.3*	-11.16*	-10.65*	-8.11*	-8.89*
Main	ELO	MQTL35	S8_176049378	8	A/G	176049378	0.78/0.22	-0.20*	-0.25*	-0.23*	-0.24*	-0.20*	-0.21*	-0.21*
Main	ED	MQTL35	S8_176609735	8	T/C	176609735	0.78/0.22	-1.75*	-0.98*	-1.24*	-1.39*	-0.84*	-1.37*	-1.35*
Main	KNPR	MQTL35	S8_176609735	8	T/C	176609735	0.78/0.22	-1.49*	-0.85	-1.79*	-1.95*	-1.09*	-1.42*	-1.77*
Main	EH	MQTL35	S8_176827796	8	C/T	176827796	0.79/0.21	-9.36*	-8.77*	-9.47*	-10.01*	-7.39*	-7.71*	-8.95*
Main	PH	MQTL35	S8_176827796	8	C/T	176827796	0.79/0.21	-11.07*	-11.03*	-13.26*	-13.85*	-10.17*	-10.26*	-11.42*
Main	ED	MQTL36	S8_182119400	8	G/T	182119400	0.65/0.35	2.84*	2.93*	3.49*	3.83*	4.11*	3.35*	3.54*
Main	DTS	MQTL37	S9_5146786	9	A/C	5146786	0.61/0.39	-2.20*	-2.03*	-2.44*	-1.86*	-2.08*	-1.53*	-1.45*
Main	ELW	MQTL38	S9_12843357	9	G/A	12843357	0.75/0.25	-0.42*	-0.33*	-0.55*	-0.40*	-0.39*	-0.43*	-0.39*
Main	DTS	MQTL41	S9_111883185	9	A/G	111883185	0.92/0.08	-2.68*	-2.71*	-2.05*	-2.57*	-1.69*	-2.25*	-2.28*
Main	Yield	MQTL41	S9_111883185	9	A/G	111883185	0.92/0.08	0.73*	1.34*	0.86*	0.93*	1.19*	0.98*	1.08*
Main	EH	MQTL42	S9_113597347	9	T/G	113597347	0.86/0.14	-8.33*	-8.11*	-7.68*	-7.90*	-8.29*	-7.96*	-7.48*
Main	HGW	MQTL43	S9_121454569	9	C/T	121454569	0.54/0.46	1.76*	2.17*	2.53*	2.55*	1.88*	2.50*	2.35*
Main	EL	MQTL44	S9_157405198	9	C/T	157405198	0.74/0.26	-0.72*	-0.55*	-0.67*	-0.75*	-0.68*	-0.76*	-0.59*
Main	ELL	MQTL46	S10_147861559	10	T/A	147861559	0.74/0.26	3.18*	3.64*	3.04*	3.75*	3.31*	4.88*	4.39*
Interaction	ELL	IQTL2	S1_18437223	1	C/T	18437223	0.73/0.27	-1.04	-0.85	-0.79	-0.58	-0.88	0.6	0.91
Interaction	ELO	IQTL6	S1_234701832	1	T/C	234701832	0.62/0.38	-0.10	-0.05	-0.12	-0.13	-0.07	0.06	0.14
Interaction	Yield	IQTL8	S2_214582739	2	A/G	214582739	0.78/0.22	-0.42	-0.40	-0.49*	0.30	0.24	0.14	0.10
Interaction	EL	IQTL9	S3_14333264	3	C/A	14333264	0.72/0.28	-0.19	0.11	0.15	0.54*	0.65*	0.11	0.11
Interaction	ASI	IQTL10	S3_51096041	3	G/T	51096041	0.94/0.06	-0.70*	-1.64*	-0.59	-1.11*	-0.44	-0.16	-0.66*
Interaction	DTS	IQTL11	S3_124389303	3	C/T	124389303	0.69/0.31	-0.83	-0.52	-2.10*	-1.03	-0.92	-0.31	-0.21
Interaction	DTA	IQTL17	S4_152097015	4	G/A	152097015	0.94/0.06	1.09	1.07	-1.08	-0.54	-0.41	0.15	0.18
Interaction	RNPE	IQTL18	S4_179748669	4	T/C	179748669	0.72/0.28	-0.10	-0.11	0.56	0.69	0.41	0.41	0.53
Interaction	KNPR	IQTL19	S4_223875526	4	T/C	223875526	0.53/0.47	-0.01	0.48	2.53*	1.25	2.33*	2.04*	2.55*
Interaction	KNPR	IQTL20	S4_242046323	4	C/T	242046323	0.53/0.47	-0.45	-0.18	1.30*	0.83	1.59*	1.29*	0.78
Interaction	HGW	IQTL22	S5_215155908	5	C/A	215155908	0.82/0.18	1.36*	0.75	-0.30	-0.32	0.56	0.09	0.17
Interaction	ELW	IQTL23	S5_225180759	5	C/T	225180759	0.53/0.47	-0.12	-0.25*	-0.21*	-0.27*	-0.13	-0.44*	-0.23*
Interaction	EH	IQTL27	S6_118927575	6	A/G	118927575	0.57/0.43	0.54	0.68	-1.57	0.23	-1.11	-2.97	-3.11
Interaction	KNPR	IQTL28	S6_139057936	6	A/G	139057936	0.76/0.24	-0.34	-0.49	1.09	0.67	1.85*	1.92*	1.88*
Interaction	DTH	IQTL39	S9_25387566	9	T/G	25387566	0.67/0.33	-0.50	-0.60	-1.52*	-0.91	-1.22	-0.16	-0.13
Interaction	ED	IQTL40	S9_82702323	9	G/A	82702323	0.77/0.23	0.19	1.58*	0.00	-0.53	-0.72	-0.14	-0.11
Interaction	PH	IQTL45	S10_11068068	10	C/G	11068068	0.57/0.43	-0.06	-2.26	2.17	-0.05	-5.11	-2.85	-2.94
Note: *, significant at the level of 0.05
