# Supplementary material for: Genetic Dissection of Phosphorus Use Efficiency and Genotype-by-Environment Interaction in Maize
Source: Int J Mol Sci. 2022 Nov 11;23(22):13943. doi: 10.3390/ijms232213943 (PMC9697416; doi:10.3390/ijms232213943)
Supplement: Supplementary file 1 [file ijms-23-13943-s001.zip › ijms-1990826-supplementary/all supplementary files_IJMS/Table S6.xlsx]

## Sheet: Sheet1
Table S6. Predictive ability in each environment using main effect and genotype-by-environment interaction models for 15 traits
Trait	Model	SZ.2019.P0	SZ.2019.P1	SZ.2020.P0	SZ.2020.P1	SZ.2021.P2	QZ.2020.P3	QZ.2020.P4
DTS	Main	0.631 (0.06)	0.652 (0.06)	0.686 (0.07)	0.806 (0.05)	0.722 (0.06)	0.692 (0.06)	0.684 (0.06)
	G-by-E	0.621 (0.06)	0.633(0.06)	0.715 (0.06)	0.806 (0.05)	0.715 (0.06)	0.705 (0.05)	0.735 (0.05)
DTH	Main	0.676 (0.07)	0.692(0.07)	0.740 (0.07)	0.777 (0.06)	0.691 (0.08)	0.737(0.05)	0.713 (0.06)
	G-by-E	0.67 (0.07)	0.680 (0.07)	0.761 (0.06)	0.774 (0.06)	0.703 (0.07)	0.740 (0.05)	0.728 (0.06)
DTA	Main	0.618 (0.06)	0.701 (0.07)	0.665 (0.08)	0.764 (0.05)	0.697 (0.07)	0.695 (0.05)	0.634 (0.07)
	G-by-E	0.600 (0.07)	0.688 (0.08)	0.719 (0.06)	0.771 (0.05)	0.711 (0.07)	0.720 (0.05)	0.680 (0.06)
ASI	Main	0.505 (0.09)	0.554 (0.09)	0.564 (0.09)	0.636 (0.08)	0.268 (0.12)	0.379 (0.07)	0.444 (0.09)
	G-by-E	0.479 (0.09)	0.564 (0.1)	0.580 (0.08)	0.633 (0.08)	0.296 (0.12)	0.440 (0.07)	0.449 (0.09)
PH	Main	0.734 (0.05)	0.784 (0.04)	0.760 (0.04)	0.850 (0.03)	0.775 (0.05)	0.816 (0.05)	0.808 (0.04)
	G-by-E	0.741 (0.05)	0.787 (0.04)	0.774 (0.04)	0.840 (0.03)	0.791 (0.05)	0.817 (0.05)	0.814 (0.04)
EH	Main	0.811 (0.04)	0.815 (0.04)	0.820 (0.03)	0.859 (0.02)	0.789 (0.04)	0.812 (0.04)	0.782 (0.04)
	G-by-E	0.817 (0.04)	0.820 (0.04)	0.829 (0.03)	0.855 (0.03)	0.787 (0.04)	0.827 (0.03)	0.787 (0.04)
ELL	Main	0.732 (0.05)	0.753 (0.06)	0.776 (0.04)	0.843 (0.03)	0.712 (0.05)	0.795 (0.04)	0.767 (0.05)
	G-by-E	0.748 (0.05)	0.762 (0.06)	0.810 (0.04)	0.837 (0.03)	0.732 (0.05)	0.828 (0.03)	0.782 (0.05)
ELW	Main	0.69 (0.05)	0.703 (0.05)	0.737 (0.05)	0.803 (0.04)	0.740 (0.05)	0.719 (0.06)	0.72 (0.05)
	G-by-E	0.709 (0.05)	0.709 (0.05)	0.742 (0.05)	0.791 (0.04)	0.754 (0.05)	0.742 (0.05)	0.725 (0.05)
ELO	Main	0.694 (0.06)	0.755 (0.05)	0.800 (0.04)	0.817 (0.04)	0.718 (0.06)	0.722 (0.06)	0.715 (0.06)
	G-by-E	0.700(0.06)	0.751 (0.05)	0.806(0.03)	0.818 (0.04)	0.715 (0.06)	0.737 (0.06)	0.751 (0.06)
EL	Main	0.565 (0.07)	0.577 (0.08)	0.573 (0.07)	0.625 (0.07)	0.576 (0.07)	0.718 (0.05)	0.701 (0.06)
	G-by-E	0.545 (0.08)	0.565 (0.08)	0.588 (0.07)	0.638 (0.07)	0.595 (0.07)	0.723 (0.05)	0.722 (0.05)
ED	Main	0.498 (0.08)	0.511 (0.09)	0.557 (0.07)	0.631 (0.07)	0.590 (0.07)	0.742 (0.05)	0.691 (0.06)
	G-by-E	0.478 (0.08)	0.544 (0.09)	0.529 (0.07)	0.626 (0.07)	0.594 (0.07)	0.732 (0.06)	0.688 (0.07)
KNPR	Main	0.338 (0.1)	0.438 (0.1)	0.557 (0.07)	0.684 (0.06)	0.608 (0.07)	0.691 (0.06)	0.519 (0.09)
	G-by-E	0.338 (0.1)	0.477 (0.1)	0.591 (0.07)	0.682 (0.06)	0.622 (0.07)	0.684 (0.06)	0.531 (0.09)
RNPE	Main	0.548 (0.09)	0.631 (0.08)	0.687 (0.08)	0.750 (0.06)	0.690 (0.07)	0.760 (0.06)	0.770 (0.06)
	G-by-E	0.560 (0.09)	0.669 (0.07)	0.716 (0.07)	0.741 (0.06)	0.706 (0.06)	0.746 (0.06)	0.759 (0.06)
HGW	Main	0.683 (0.07)	0.689 (0.07)	0.746 (0.06)	0.732 (0.06)	0.744 (0.05)	0.719 (0.07)	0.732 (0.06)
	G-by-E	0.710 (0.07)	0.699 (0.06)	0.777(0.05)	0.737(0.05)	0.773 (0.05)	0.739 (0.06)	0.730 (0.06)
Yield	Main	0.431(0.09)	0.511 (0.08)	0.485(0.09)	0.672(0.06)	0.609 (0.06)	0.644 (0.07)	0.618 (0.08)
	G-by-E	0.420 (0.1)	0.522 (0.07)	0.531(0.08)	0.654(0.06)	0.603 (0.06)	0.661 (0.07)	0.604 (0.08)
Note: Main, the prediction model only with main effect; G-by-E, the prediction model with main and genotype-by-environment interaction. The value in parentheses indicates the standard deviation
